# Supplementary material for: Immunoexpression Patterns of Megalin, Cubilin, Caveolin-1, Gipc1 and Dab2IP in the Embryonic and Postnatal Development of the Kidneys in Yotari (Dab1−/−) Mice
Source: Biomedicines. 2024 Jul 11;12(7):1542. doi: 10.3390/biomedicines12071542 (PMC11274389; doi:10.3390/biomedicines12071542)
Supplement: Supplementary file 1 [file biomedicines-12-01542-s001.zip]

Archive with 1 entries (1 files):
- biomedicines-3084607-Supplementary.pdf
